# Supplementary material for: Analysis of lineage-specific protein family variability in prokaryotes combined with evolutionary reconstructions
Source: Biol Direct. 2022 Aug 30;17:22. doi: 10.1186/s13062-022-00337-7 (PMC9425974; doi:10.1186/s13062-022-00337-7)
Supplement: Supplementary file 6 — Additional file 6: Table S2. Selected examples of potential subfunctionalization of paralogs (proteins which belong to the same COG). Selected by the following criteria: (1) present in most genomes in the respective lineage; (2) have small number of paralogs (3) have low and high variability estimates. [file 13062_2022_337_MOESM6_ESM.xlsx]

## Sheet: Sheet1
Cog ID	Number of genomes	Average number of paralogs	Variability (high variability values are highlighted)	arCOG (for archaea only)	COG	Functional group	Gene	Protein family description
sulfo9.01168	51	1	0.964	arCOG00014	COG0524	G	RbsK	Sugar kinase, ribokinase family
sulfo9.01813	48	1	0.851	arCOG00014	COG0524	G	RbsK	Sugar kinase, ribokinase family
sulfo9.00566	51	1	0.829	arCOG00014	COG0524	G	RbsK	Sugar kinase, ribokinase family
sulfo9.00381	52	1	2.103	arCOG00016	COG0524	G	RbsK	Sugar kinase, ribokinase family
sulfo9.01479	52	1	0.61	arCOG00452	COG5491	D	ESCRTIII	Archaeal division protein CdvB, Snf7/Vps24/ESCRT-III family
sulfo9.01480	52	1	0.481	arCOG00452	COG5491	D	ESCRTIII	Archaeal division protein CdvB, Snf7/Vps24/ESCRT-III family
sulfo9.00714	52	1	1.005	arCOG00453	COG5491	D	ESCRTIII	Archaeal division protein CdvB, Snf7/Vps24/ESCRT-III family
sulfo9.01142	52	1	2.014	arCOG00454	COG5491	D	ESCRTIII	Archaeal division protein CdvB, Snf7/Vps24/ESCRT-III family
sulfo9.00301	52	1	2.338	arCOG00551	COG1711	L	-	DNA replication initiation complex subunit, GINS15 family
sulfo9.00730	50	1	1.629	arCOG00552	COG1711	L	-	DNA replication initiation complex subunit, GINS23 family
sulfo9.00242	49	1.12245	2.408	arCOG00636	COG0309	O	HypE	Carbamoyl dehydratase HypE (hydrogenase maturation factor)
sulfo9.00975	48	1	0.615	arCOG00636	COG0309	O	HypE	Carbamoyl dehydratase HypE (hydrogenase maturation factor)
sulfo9.01917	41	1	0.953	arCOG00651	COG2073	H	CbiG	Cobalamin biosynthesis protein CbiG
sulfo9.01619	49	1	2.251	arCOG00652	COG2073	H	CbiG	Cobalamin biosynthesis protein CbiG
sulfo9.01576	49	1	2.223	arCOG00662	COG2516	R	-	Biotin synthase-related protein, radical SAM superfamily
sulfo9.01040	51	1	0.476	arCOG00662	COG2516	R	-	Biotin synthase-related protein, radical SAM superfamily
sulfo9.01625	50	1.06	2.261	arCOG01236	COG1622	C	CyoA	Heme/copper-type cytochrome/quinol oxidase, subunit 2
sulfo9.01624	50	1	1.089	arCOG01236	COG1622	C	CyoA	Heme/copper-type cytochrome/quinol oxidase, subunit 2
sulfo9.00364	52	1	2.176	arCOG01354	COG2892	J	Pcc1	Subunit of KEOPS complex (Cgi121BUD32KAE1)
sulfo9.01655	50	1	1.569	arCOG04414	COG2892	J	Pcc1	Subunit of KEOPS complex (Cgi121BUD32KAE1)
sulfo9.00331	52	1	0.947	arCOG01701	COG1676	J	SEN2	tRNA splicing endonuclease
sulfo9.01015	51	1	2.804	arCOG01702	COG1676	J	SEN2	tRNA splicing endonuclease
sulfo9.00867	52	1	0.953	arCOG01832	COG0071	O	IbpA	Molecular chaperone (HSP20 family)
sulfo9.00979	52	1	0.84	arCOG01833	COG0071	O	IbpA	Molecular chaperone (HSP20 family)
sulfo9.00769	52	1	2.167	arCOG01840	COG0071	O	IbpA	Molecular chaperone (HSP20 family)
halo9.00700	35	1.14286	1.513	arCOG00459	COG0177	L	Nth	EndoIII-related endonuclease
halo9.01721	37	1	0.374	arCOG00459	COG0177	L	Nth	EndoIII-related endonuclease
thermo9.00190	42	1	2.137	arCOG00458	COG1913	E	-	Archaemetzincin family protease
thermo9.00641	35	1	1.29	arCOG00458	COG1913	E	-	Archaemetzincin family protease
paen9.00589	64	1	2.535		COG5662	K	RsiW	Transmembrane transcriptional regulator RsiW (anti-sigma-W factor)
paen9.01068	48	1.25	2.948		COG5662	K	RsiW	Transmembrane transcriptional regulator RsiW (anti-sigma-W factor)
paen9.01642	65	1	0.791		COG5662	K	RsiW	Transmembrane transcriptional regulator RsiW (anti-sigma-W factor)
paen9.00823	62	1	2.185		COG4942	D	EnvC	Septal ring factor EnvC, activator of murein hydrolases AmiA and AmiB
paen9.00707	64	1.03125	1.527		COG4942	D	EnvC	Septal ring factor EnvC, activator of murein hydrolases AmiA and AmiB
paen9.01115	66	1	1.137		COG4942	D	EnvC	Septal ring factor EnvC, activator of murein hydrolases AmiA and AmiB
paen9.00600	63	1	2.017		COG4980	R	GvpP	Gas vesicle protein YhaH
paen9.00989	59	1.08475	1.584		COG4980	R	GvpP	Gas vesicle protein YhaH
