# Supplementary material for: Analysis of lineage-specific protein family variability in prokaryotes combined with evolutionary reconstructions
Source: Biol Direct. 2022 Aug 30;17:22. doi: 10.1186/s13062-022-00337-7 (PMC9425974; doi:10.1186/s13062-022-00337-7)
Supplement: Supplementary file 9 — Additional file 9: Table S4. Genomes accessions and summary of genomic data used in this work. [file 13062_2022_337_MOESM9_ESM.xlsx]

## Sheet: Summary
	Haloferacales	Sulfolobales	Thermococcales	Methanosarcina	Flavobacteria	Deinococcales	Paenibacillaceae	Rhodococcus
Genomes	37	52	42	41	50	33	66	53
All proteins	122971	129020	85175	127725	155528	120721	348387	281232
All COGs	14194	6160	6450	11104	18891	18472	35278	14612
COGs with Variability calculated	3477	2402	2301	2940	4020	3759	6670	4867
Proteins covered	103293	113397	76930	115235	128354	96546	300486	266031
	0.839979	0.87891	0.903199	0.902212	0.825279	0.799745	0.862506	0.945949

## Sheet: Deinococcales
GCF_000008565.1	Deinococcus_radiodurans_R1
GCF_000020685.1	Deinococcus_deserti_VCD115
GCF_000186385.1	Deinococcus_maricopensis_DSM_21211
GCF_000190555.1	Deinococcus_proteolyticus_MRP
GCF_000196275.1	Deinococcus_geothermalis_DSM_11300
GCF_000252445.1	Deinococcus_gobiensis_I-0
GCF_000317835.1	Deinococcus_peraridilitoris_DSM_19664
GCF_000348665.1	Deinococcus_wulumuqiensis_R12
GCF_000378445.1	Deinococcus_aquatilis_DSM_23025
GCF_000381345.1	Deinococcus_apachensis_DSM_19763
GCF_000419625.1	Deinococcus_ficus_2009
GCF_000482805.1	Deinococcus_murrayi_DSM_11303
GCF_000519345.1	Deinococcus_pimensis_DSM_21231
GCF_000599865.1	Deinococcus_phoenicis_1P10ME
GCF_000701405.1	Deinococcus_marmoris_DSM_12784
GCF_000701425.1	Deinococcus_frigens_DSM_12807
GCF_000708185.1	Deinococcus_RL
GCF_000745175.1	Deinococcus_YIM_77859
GCF_000745915.1	Deinococcus_misasensis_DSM_22328
GCF_000800395.1	Deinococcus_swuensis_DY59
GCF_001007995.1	Deinococcus_soli_Cha_et_al._2016_N5
GCF_001413985.2	Deinococcus_UR1
GCF_001424185.1	Deinococcus_Leaf326
GCF_001485435.1	Deinococcus_grandis_ATCC_43672
GCF_001507665.1	Deinococcus_actinosclerus_BM2
GCF_001644565.1	Deinococcus_puniceus_DY1
GCF_002017875.1	Deinococcus_LM3
GCF_002869765.1	Deinococcus_planocerae_XY-FW106
GCF_002897375.1	Deinococcus_aerius_TR0125
GCF_002901445.1	Deinococcus_SJW1-2
GCF_002953415.1	Deinococcus_NW-56
GCF_003028415.1	Deinococcus_OD32
GCF_900176165.1	Deinococcus_hopiensis_KR-140

## Sheet: Flavobacteriales
GCF_000016645.1	Flavobacterium_johnsoniae_UW101_ATCC_17061
GCF_000064305.2	Flavobacterium_psychrophilum_JIP02/86
GCF_000240075.2	Flavobacterium_columnare_ATCC_49512
GCF_000253275.1	Flavobacterium_branchiophilum_FL-15
GCF_000419685.1	Flavobacterium_antarcticum_DSM_19726
GCF_000422685.1	Flavobacterium_gelidilacus_DSM_15343
GCF_000422705.1	Flavobacterium_soli_DSM_19725
GCF_000422725.1	Flavobacterium_subsaxonicum_WB_4_1-42_DSM_21790
GCF_000425425.1	Flavobacterium_daejeonense_DSM_17708
GCF_000425465.1	Flavobacterium_filum_DSM_17961
GCF_000430025.1	Flavobacterium_suncheonense_GH29-5_DSM_17707
GCF_000455605.1	Flavobacterium_indicum_GPTSA100-9_DSM_17447
GCF_000498475.1	Flavobacterium_cauense_R2A-7
GCF_000498495.1	Flavobacterium_enshiense_DK69
GCF_000611675.1	Flavobacterium_succinicans_LMG_10402
GCF_000695795.1	Flavobacterium_seoulense_EM1321
GCF_000708595.2	Flavobacterium_sp_KJJ
GCF_000737695.1	Flavobacterium_hydatis_DSM_2063
GCF_000739395.1	Flavobacterium_psychrophilum_CSF259-93
GCF_000744835.1	Flavobacterium_sp_83
GCF_000754365.1	Flavobacterium_psychrophilum_FPG101
GCF_000754405.1	Flavobacterium_psychrophilum_FPG3
GCF_000757385.1	Flavobacterium_aquatile_LMG_4008_ATCC_11947
GCF_000767095.1	Flavobacterium_psychrophilum_950106-1/1
GCF_000971575.2	Flavobacterium_psychrophilum_5
GCF_000971605.2	Flavobacterium_psychrophilum_MH1
GCF_000971645.2	Flavobacterium_psychrophilum_PG2
GCF_000971685.2	Flavobacterium_psychrophilum_VQ50
GCF_000971735.2	Flavobacterium_psychrophilum_3
GCF_001278115.1	Flavobacterium_akiainvivens_IK-1
GCF_001761465.1	Flavobacterium_gilvum_EM1308
GCF_001831475.1	Flavobacterium_crassostreae_LPB0076
GCF_002754195.1	Flavobacterium_sp_9
GCF_002754275.1	Flavobacterium_sp_2
GCF_002754315.1	Flavobacterium_sp_11
GCF_900100375.1	Flavobacterium_noncentrifugens_CGMCC_1_10076
GCF_900101895.1	Flavobacterium_caeni_CGMCC_1_7031
GCF_900106645.1	Flavobacterium_degerlachei_DSM_15718
GCF_900108395.1	Flavobacterium_marinum_CGMCC_1_10825
GCF_900108955.1	Flavobacterium_terrigena_DSM_17934
GCF_900110615.1	Flavobacterium_urocaniciphilum_DSM_27078
GCF_900111075.1	Flavobacterium_frigoris_DSM_15719
GCF_900111965.1	Flavobacterium_swingsii_DSM_21789
GCF_900115115.1	Flavobacterium_ummariense_DS-12
GCF_900129405.1	Flavobacterium_fontis_DSM_25660
GCF_900129545.1	Flavobacterium_fluvii_DSM_19978
GCF_900129705.1	Flavobacterium_granuli_DSM_19729
GCF_900142035.1	Flavobacterium_terrae_DSM_18829
GCF_900142055.1	Flavobacterium_haoranii_DSM_22807
GCF_900142735.1	Flavobacterium_saccharophilum_DSM_1811

## Sheet: Paenbacillaceae
GCF_000023585.1	Paenibacillus_JDR-2
GCF_000024685.1	Paenibacillus_Y412MC10
GCF_000164985.3	Paenibacillus_polymyxa_SC2
GCF_000179615.1	Paenibacillus_curdlanolyticus_YK9
GCF_000227705.2	Thermobacillus_composti_KWC4
GCF_000235585.1	Paenibacillus_terrae_HPL-003
GCF_000258535.2	Paenibacillus_mucilaginosus_K02
GCF_000285515.1	Paenibacillus_senegalensis_JC66_type_strain_JC66
GCF_000293805.1	Paenibacillus_alvei_DSM_29
GCF_000403375.2	Paenibacillus_barengoltzii_G22
GCF_000455265.1	Paenibacillus_antibioticophila_GD11
GCF_000455485.1	Gorillibacterium_massiliense_G5
GCF_000507205.3	Paenibacillus_polymyxa_CR1
GCF_000513275.1	Paenibacillus_gorillae
GCF_000515335.1	Cohnella_panacarvi_Gsoil_349
GCF_000576305.1	Paenibacillus_pini_JCM_16418
GCF_000585395.1	Saccharibacillus_sacchari_DSM_19268
GCF_000598065.1	Paenibacillus_darwinianus_Br
GCF_000612505.1	Paenibacillus_sabinae_T27
GCF_000739915.1	Paenibacillus_chitinolyticus_NBRC_15660
GCF_000746875.1	Paenibacillus_macerans_8244
GCF_000756615.1	Paenibacillus_durus_DSM_1735
GCF_000757885.1	Paenibacillus_wynnii_DSM_18334
GCF_000758525.1	Paenibacillus_FSL_H7-0357
GCF_000758545.1	Paenibacillus_FSL_H7-0737
GCF_000758565.1	Paenibacillus_FSL_P4-0081
GCF_000758585.1	Paenibacillus_FSL_R5-0345
GCF_000758605.1	Paenibacillus_FSL_R5-0912
GCF_000758625.1	Paenibacillus_FSL_R7-0273
GCF_000758645.1	Paenibacillus_FSL_R7-0331
GCF_000758665.1	Paenibacillus_borealis_DSM_13188
GCF_000758685.1	Paenibacillus_stellifer_DSM_14472
GCF_000758705.1	Paenibacillus_graminis_DSM_15220
GCF_000758725.1	Paenibacillus_odorifer_DSM_15391
GCF_000829465.1	Cohnella_kolymensis_VKM_B-2846
GCF_000949425.1	Paenibacillus_IHBB_10380
GCF_000961095.1	Paenibacillus_beijingensis_DSM_24997
GCF_000971975.1	Paenibacillus_algorifonticola_XJ259
GCF_000981585.1	Paenibacillus_riograndensis_SBR5
GCF_000993825.1	Paenibacillus_durus_ATCC_35681
GCF_001272655.2	Paenibacillus_peoriae_HS311
GCF_001403875.1	Paenibacillus_ihumii_AT5
GCF_001421015.2	Paenibacillus_bovis_BD3526
GCF_001465255.1	Paenibacillus_naphthalenovorans_32O-Y
GCF_001465275.1	Paenibacillus_32O-W
GCF_001514495.1	Paenibacillus_pabuli_NBRC_13638
GCF_001632305.1	Paenibacillus_glucanolyticus_5162
GCF_001637225.1	Paenibacillus_antarcticus_CECT_5836
GCF_001644605.1	Paenibacillus_swuensis_DY6
GCF_001685395.1	Paenibacillus_yonginensis_DCY84
GCF_001857945.1	Paenibacillus_crassostreae_LPB0068
GCF_001874405.2	Paenibacillus_polymyxa_YC0136
GCF_001908275.1	Paenibacillus_xylanexedens_PAMC_22703
GCF_001956185.1	Paenibacillus_rhizosphaerae_FSL_R5-0378
GCF_002161865.1	Paenibacillus_apiarius_NRRL_B-23460
GCF_002192415.1	Paenibacillus_donghaensis_KCTC_13049
GCF_002233675.1	Paenibacillus_herberti_R33
GCF_002240415.1	Paenibacillus_kribbensis_AM49
GCF_002741035.1	Paenibacillus_BIHB4019
GCF_002741055.1	Paenibacillus_ihbetae_IHBB_9852
GCF_002872435.1	Paenibacillus_lzh-N1
GCF_002893885.1	Paenibacillus_polymyxa_HY96-2
GCF_002951915.1	Paenibacillus_larvae_sub_larvae_Eric_III
GCF_003060825.1	Paenibacillus_CAA11
GCF_900086655.1	Paenibacillus_tuaregi_Marseille-P2472
GCF_900112695.1	Paenibacillus_catalpae_CGMCC_1.10784

## Sheet: Rhodococcus
GCF_000010105.1	Rhodococcus_erythropolis_PR4_PR4_NBRC_100887
GCF_000010805.1	Rhodococcus_opacus_B4
GCF_000014565.1	Rhodococcus_jostii_RHA1
GCF_000196695.1	Rhodococcus_hoagii_103S
GCF_000341795.1	Rhodococcus_triatomae_BKS_15-14
GCF_000454045.1	Rhodococcus_erythropolis_CCM2595
GCF_000511305.1	Rhodococcus_pyridinivorans_SB3094
GCF_000599545.1	Rhodococcus_opacus_PD630
GCF_000696675.2	Rhodococcus_erythropolis_R138
GCF_000760735.1	Rhodococcus_fascians_A44A_A44a
GCF_000763325.2	Rhodococcus_p52
GCF_000954115.1	Rhodococcus_B7740
GCF_000975175.1	Rhodococcus_erythropolis_BG43
GCF_000982715.1	Rhodococcus_aetherivorans_IcdP1
GCF_001620005.1	Rhodococcus_PBTS_2
GCF_001620025.1	Rhodococcus_PBTS_1
GCF_001620305.1	Rhodococcus_fascians_D188
GCF_001645385.1	Rhodococcus_kyotonensis_KB10
GCF_001682295.1	Rhodococcus_008
GCF_001685605.1	Rhodococcus_opacus_1CP
GCF_001700945.1	Rhodococcus_WB1
GCF_001767395.1	Rhodococcus_WMMA185
GCF_001886355.1	Rhodococcus_2G
GCF_001894925.1	Rhodococcus_rhodnii_NBRC_100604
GCF_001894985.1	Rhodococcus_tukisamuensis_NBRC_100609
GCF_001895005.1	Rhodococcus_yunnanensis_NBRC_103083
GCF_001895045.1	Rhodococcus_coprophilus_NBRC_100603
GCF_001942025.1	Rhodococcus_YL-1
GCF_001984015.1	Rhodococcus_MTM3W5.2
GCF_002079265.1	Rhodococcus_BH4
GCF_002269365.1	Rhodococcus_pyridinivorans_GF3
GCF_002501585.1	Rhodococcus_H-CA8f
GCF_002741725.1	Rhodococcus_ruber_P14
GCF_002863905.1	Rhodococcus_ruber_YYL
GCF_002893965.1	Rhodococcus_qingshengii_djl-6-2
GCF_003013675.1	Rhodococcus_hoagii_DSSKP-R-001
GCF_003086595.1	Rhodococcus_ruber_SD3
GCF_003130705.1	Rhodococcus_S2-17
GCF_003288095.1	Rhodococcus_biphenylivorans_TG9
GCF_003586525.1	Rhodococcus_ruber_YC-YT1
GCF_003641205.1	Rhodococcus_P1Y
GCF_003860625.1	Rhodococcus_NJ-530
GCF_004006015.1	Rhodococcus_X156
GCF_004328705.1	Rhodococcus_ABRD24
GCF_004795875.1	Rhodococcus_PAMC28705
GCF_004795915.1	Rhodococcus_PAMC28707
GCF_005484805.1	Rhodococcus_SGAir0479
GCF_006351985.1	Rhodococcus_ruber_R1
GCF_007197835.1	Rhodococcus_hoagii_WY
GCF_007558985.1	Rhodococcus_WB9
GCF_900099725.1	Rhodococcus_triatomae_DSM_44892
GCF_900187265.1	Rhodococcus_rhodochrous_NCTC10210
GCF_900478115.1	Rhodococcus_coprophilus_NCTC10994

## Sheet: Haloferacales
GCF_000009185.1	Haloquadratum_walsbyi_DSM_16790_DSM_16790_HBSQ001
GCF_000022205.1	Halorubrum_lacusprofundi_ATCC_49239
GCF_000025685.1	Haloferax_volcanii_DS2
GCF_000172995.2	Halogeometricum_borinquense_DSM_11551_PR_3
GCF_000224475.1	halophilic_archaeon_DL31
GCF_000237865.1	Haloquadratum_walsbyi_C23
GCF_000283335.1	Halogranum_salarium_B-1
GCF_000306765.2	Haloferax_mediterranei_ATCC_33500_CGMCC_1.2087
GCF_000336755.1	Haloferax_elongans_ATCC_BAA-1513
GCF_000336875.1	Halorubrum_californiensis_DSM_19288
GCF_000337095.1	Halogeometricum_pallidum_JCM_14848
GCF_000337355.1	Halorubrum_kocurii_JCM_14978
GCF_000337375.1	Halorubrum_lipolyticum_DSM_21995
GCF_000337415.1	Halorubrum_tebenquichense_DSM_14210
GCF_000337815.1	Haloferax_mucosum_ATCC_BAA-1512
GCF_000427685.1	Haloplanus_natans_DSM_17983
GCF_000739555.1	Halolamina_rubra_CBA1107
GCF_000739575.1	Halobellus_rufus_CBA1103
GCF_000739595.1	Halorubrum_halophilum_B8
GCF_001190965.1	Haloferax_gibbonsii_ARA6
GCF_001280455.1	Halorubrum_tropicale_5
GCF_001282785.1	Halolamina_sediminis_halo7
GCF_001307315.1	Halolamina_pelagica_CDK2
GCF_002355635.1	Halopenitus_persicus_CBA1233
GCF_002355655.1	Halorubrum_trapanicum_CBA1232
GCF_002906575.1	Salinigranum_rubrum_GX10
GCF_900100875.1	Halopelagius_longus_CGMCC_1.12397
GCF_900107195.1	Halobellus_clavatus_CGMCC_1.10118
GCF_900107665.1	Haloplanus_vescus_CGMCC_1.8712
GCF_900108505.1	Halopenitus_malekzadehii_IBRC-M10418
GCF_900109065.1	Halohasta_litchfieldiae_DSM_22187
GCF_900111935.1	Halorubrum_sodomense_RD_26
GCF_900113245.1	Halopelagius_inordinatus_CGMCC_1.7739
GCF_900115675.1	Halolamina_pelagica_CGMCC_1.10329
GCF_900115785.1	Halogeometricum_limi_CGMCC_1.8711
GCF_900129775.1	Halobaculum_gomorrense_DSM_9297
GCF_900188065.1	Halorubrum_vacuolatum_DSM_8800

## Sheet: Methanosarcina
GCA_000007345.1	Methanosarcina_acetivorans_C2A
GCA_000341715.1	Methanosarcina_mazei_Tuc01
GCA_000969925.1	Methanosarcina_thermophila_CHTI-55
GCA_000970125.1	Methanosarcina_siciliae_HI350
GCA_001304615.2	Methanosarcina_flavescens_E03.2
GCA_003584605.1	Methanosarcina_thermophila_MT-1
GCA_900100715.1	Methanolobus_vulcani_PL_12M
GCF_000007065.1	Methanosarcina_mazei_Go1
GCF_000013725.1	Methanococcoides_burtonii_DSM_6242
GCF_000025865.1	Methanohalophilus_mahii_DSM_5219
GCF_000195895.1	Methanosarcina_barkeri_Fusaro
GCF_000196655.1	Methanohalobium_evestigatum_Z-7303
GCF_000217995.1	Methanosalsum_zhilinae_DSM_4017
GCF_000306725.1	Methanolobus_psychrophilus_R15
GCF_000328665.1	Methanomethylovorans_hollandica_DSM_15978
GCF_000504205.1	Methanolobus_tindarius_DSM_2278
GCF_000765475.1	Methanococcoides_methylutens_DSM_2657
GCF_000969885.1	Methanosarcina_thermophila_TM-1
GCF_000969905.1	Methanosarcina_vacuolata_Z-761
GCF_000969945.1	Methanosarcina_Kolksee
GCF_000969965.1	Methanosarcina_WWM596
GCF_000969985.1	Methanosarcina_barkeri_Wiesmoor
GCF_000970005.1	Methanosarcina_WH1
GCF_000970025.1	Methanosarcina_barkeri_MS
GCF_000970045.1	Methanosarcina_MTP4
GCF_000970065.1	Methanosarcina_barkeri_227
GCF_000970085.1	Methanosarcina_siciliae_T4M
GCF_000970145.1	Methanosarcina_siciliae_C2J
GCF_000970165.1	Methanosarcina_mazei_WWM610
GCF_000970185.1	Methanosarcina_mazei_SarPi
GCF_000970205.1	Methanosarcina_mazei_S-6
GCF_000970225.1	Methanosarcina_mazei_LYC
GCF_000970245.1	Methanosarcina_mazei_C16
GCF_000970265.1	Methanosarcina_lacustris_Z-7289
GCF_000970285.1	Methanosarcina_horonobensis_HB-1_JCM_15518
GCF_000970305.1	Methanosarcina_barkeri_3
GCF_000970325.1	Methanococcoides_methylutens_MM1
GCF_001027005.1	Methanosarcina_barkeri_CM1
GCF_001889405.1	Methanohalophilus_halophilus_Z-7982
GCF_900111645.1	Methanococcoides_vulcani_SLH_33
GCF_900114835.1	Methanolobus_profundi_Mob_M

## Sheet: Sulfolobales
GCA_000022445.1	Sulfolobus_islandicus_M.16.4
GCA_000189575.1	Sulfolobus_islandicus_HVE104
GCA_000508305.1	Sulfolobus_acidocaldarius_SUSAZ
GCA_000565255.1	Sulfolobales_archaeon_AZ1
GCA_002116695.1	Acidianus_manzaensis_YN-25
GCF_000007005.1	Sulfolobus_solfataricus_P2
GCF_000011205.1	Sulfolobus_tokodaii_7
GCF_000012285.1	Sulfolobus_acidocaldarius_DSM_639
GCF_000016605.1	Metallosphaera_sedula_DSM_5348
GCF_000022385.1	Sulfolobus_islandicus_L.S.2.15
GCF_000022405.1	Sulfolobus_islandicus_M.14.25
GCF_000022425.1	Sulfolobus_islandicus_M.16.27
GCF_000022465.1	Sulfolobus_islandicus_Y.G.57.14
GCF_000022485.1	Sulfolobus_islandicus_Y.N.15.51
GCF_000024305.1	Sulfolobus_islandicus_L.D.8.5
GCF_000024745.1	Sulfolobus_solfataricus_982
GCF_000189555.1	Sulfolobus_islandicus_REY15A
GCF_000204925.1	Metallosphaera_cuprina_Ar-4
GCF_000213215.1	Acidianus_hospitalis_W1
GCF_000243315.1	Metallosphaera_yellowstonensis_MK1
GCF_000245095.1	Sulfolobus_islandicus_M.16.2
GCF_000245115.1	Sulfolobus_islandicus_M.16.12
GCF_000245135.1	Sulfolobus_islandicus_M.16.13
GCF_000245155.1	Sulfolobus_islandicus_M.16.22
GCF_000245175.1	Sulfolobus_islandicus_M.16.23
GCF_000245195.1	Sulfolobus_islandicus_M.16.30
GCF_000245215.1	Sulfolobus_islandicus_M.16.40
GCF_000245235.1	Sulfolobus_islandicus_M.16.43
GCF_000245255.1	Sulfolobus_islandicus_M.16.46
GCF_000245275.1	Sulfolobus_islandicus_M.16.47
GCF_000338775.1	Sulfolobus_acidocaldarius_Ron12I
GCF_000340315.1	Sulfolobus_acidocaldarius_N8
GCF_000364745.1	Sulfolobus_islandicus_LAL141
GCF_000632495.1	Candidatus_Acidianus_copahuensis_ALE1
GCF_000747605.1	Metallosphaera_sedula_CuR1
GCF_000968355.1	Sulfolobus_solfataricus_SULB
GCF_000968395.1	Sulfolobus_solfataricus_982_SULC
GCF_000968435.1	Sulfolobus_solfataricus_SULA
GCF_001266655.1	Metallosphaera_sedula_ARS50-1
GCF_001266675.1	Metallosphaera_sedula_ARS50-2
GCF_001266695.1	Metallosphaera_sedula_ARS120-1
GCF_001266715.1	Metallosphaera_sedula_ARS120-2
GCF_001266735.1	Metallosphaera_sedula_SARC-M1
GCF_001316085.1	Sulfolobus_JCM_16833
GCF_001481635.1	Sulfolobus_acidocaldarius_NG05B_CO5_07
GCF_001719125.1	Sulfolobus_A20
GCF_002215405.1	Sulfolobus_acidocaldarius_Y14_18-5
GCF_002215445.1	Sulfolobus_acidocaldarius_Y14_20-20
GCF_002215485.1	Sulfolobus_acidocaldarius_Y14_16-22
GCF_002215525.1	Sulfolobus_acidocaldarius_Y14_13-1
GCF_002215565.1	Sulfolobus_acidocaldarius_DG1
GCF_900079115.1	Sulfolobus_solfataricus_P1

## Sheet: Thermococcales
GCF_000007305.1	Pyrococcus_furiosus_DSM_3638
GCF_000009965.1	Thermococcus_kodakarensis_KOD1
GCF_000011105.1	Pyrococcus_horikoshii_OT3
GCF_000018365.1	Thermococcus_onnurineus_NA1
GCF_000022365.1	Thermococcus_gammatolerans_EJ3_DSM_15229
GCF_000022545.1	Thermococcus_sibiricus_MM_739
GCF_000151105.2	Thermococcus_barophilus_MP
GCF_000151205.2	Thermococcus_AM4
GCF_000195935.2	Pyrococcus_abyssi_GE5
GCF_000211475.1	Pyrococcus_NA2
GCF_000215995.1	Pyrococcus_yayanosii_CH1
GCF_000221185.1	Thermococcus_4557
GCF_000246985.2	Thermococcus_litoralis_DSM_5473
GCF_000258515.1	Thermococcus_zilligii_AN1
GCF_000263735.1	Pyrococcus_ST04
GCF_000265525.1	Thermococcus_cleftensis_CL1
GCF_000275605.1	Pyrococcus_furiosus_COM1
GCF_000517445.1	Thermococcus_paralvinellae_ES1
GCF_000585495.1	Thermococcus_nautili_30-1
GCF_000725425.1	Palaeococcus_pacificus_DY20341
GCF_000769655.1	Thermococcus_eurythermalis_A501
GCF_000816105.1	Thermococcus_guaymasensis_DSM_11113
GCF_000966265.1	Palaeococcus_ferrophilus_DSM_13482
GCF_001433455.1	Thermococcus_barophilus_CH5
GCF_001484195.1	Thermococcus_celericrescens_DSM_17994
GCF_001484685.1	Thermococcus_2319x1
GCF_001577775.1	Pyrococcus_kukulkanii_NCB100
GCF_001592435.1	Thermococcus_peptonophilus_OG-1
GCF_001647085.1	Thermococcus_piezophilus_CDGS
GCF_002197185.1	Thermococcus_5-4
GCF_002214365.1	Thermococcus_celer_Vu_13
GCF_002214385.1	Thermococcus_gorgonarius_W-12
GCF_002214465.1	Thermococcus_barossii_SHCK-94
GCF_002214485.1	Thermococcus_pacificus_P-4
GCF_002214505.1	Thermococcus_siculi_RG-20
GCF_002214525.1	Thermococcus_P6
GCF_002214545.1	Thermococcus_thioreducens_OGL-20P
GCF_002214565.1	Thermococcus_radiotolerans_EJ2
GCF_002214585.1	Thermococcus_profundus_DT_5432
GCF_002214605.1	Thermococcus_chitonophagus_GC74
GCF_900012635.1	Thermococcus_chitonophagus
GCF_900198835.1	Thermococcus_EXT12c
